# Supplementary material for: A medium-chain fatty acid analogue prevents hepatosteatosis and decreases inflammatory lipid metabolites in a murine model of parenteral nutrition-induced hepatosteatosis
Source: PLoS One. 2023 Dec 1;18(12):e0295244. doi: 10.1371/journal.pone.0295244 (PMC10691711; doi:10.1371/journal.pone.0295244)
Supplement: S1 Dataset — (XLSX) [file pone.0295244.s001.xlsx]

## Sheet: Exp 1 Weights
Group	ID	Day 1	Day 5	Day 9	Day 13	Day 17	Day 20
Chow	1	20.3	21	21.1	21.3	22	22.4
Chow	2	20.6	21.4	21.8	22.9	23.4	24.1
Chow	3	23.5	24.5	24.7	25.5	26.3	26.4
Chow	4	23.2	24.1	24	25.8	26.6	26.8
Chow	5	24.6	24.6	25.3	25.9	26.4	26.3
Chow	6	24.4	24.8	25.5	26.3	26.9	27.5
Chow	7	25	26.3	26.5	26.8	27.5	27.3
Chow	8	20.3	20.7	21.4	21.5	21.5	21.9
Chow	9	24.3	25.2	25.9	26.8	26.9	27.2
Chow	10	21.2	22	22.4	22.7	22.7	23
Saline	1	23.2	22.2	23.6	23.6	24.3	23.8
Saline	2	26.7	26.1	26.4	27	27.3	27.7
Saline	3	24.5	24.5	24.9	25.8	26.6	26.7
Saline	4	23.2	23.3	23.5	23.5	23	23.7
Saline	5	23.1	23.3	23.5	23.9	24.2	24.3
Saline	6	24.9	24.6	25.2	25.6	25.7	26
Saline	7	23.3	23.3	24.6	25.1	26	26.1
Saline	8	24.2	22.5	22.7	22.2	21.8	22.8
Saline	9	25.4	24.4	24.7	25.2	24.7	25.3
Saline	10	23.5	23.8	24.6	25.5	25.3	25.5
Saline	11	24.8	24.7	25.5	25.7	25.1	26
Saline	12	26.2	24.8	25.4	25.5	25.7	26.3
MCT	1	26.3	25.3	25.3	25.8	26.4	27
MCT	2	26.1	25	25.3	26.4	26.9	27
MCT	3	24.1	22.6	23.6	24.6	26.2	26.1
MCT	4	25.1	22.7	23.4	24.9	25.8	25.5
MCT	5	20.8	18.7	20.8	22.5	23.3	23.6
MCT	6	21.4	18.8	20.2	21.2	21.6	21.5
MCT	7	24.3	22.5	22.7	22.8	23.8	23.7
MCT	8	23	22.2	22.7	24.5	25.6	25.7
MCT	9	27.6	27.6	28.3	28.7	29.4	29.4
MCT	10	23	22	23.8	24.7	25.5	25.4
MCT	11	22.8	21.6	23.2	23.6	24	23.5
MCT	12	24.8	23.2	25.2	26.6	27.4	26.7
Omegaven	1	21.3	20.6	20.7	21.1	21.4	21.3
Omegaven	2	23.7	24	24.5	24.9	26.1	26.5
Omegaven	3	24	23.2	24.8	24.8	26.2	26.7
Omegaven	4	22.3	22.8	23.8	24.9	24.9	25.5
Omegaven	5	24.4	24	24.4	25.2	24.9	25.1
Omegaven	6	24.9	24.6	25.2	25.8	26	26.5
Omegaven	7	20.3	20.4	21.8	21.4	22.7	22.7
Omegaven	8	25.2	25.2	26.2	28.1	28.5	28.4
Omegaven	9	22.5	22	23.3	24.3	24.6	24.5
Omegaven	10	24.7	24.1	26	26.9	27.4	27.5
Omegaven	11	25	25	25.8	26.3	27.6	27.1
Omegaven	12	25.3	24.4	26.1	27.4	28.1	27.7
SEFA low	1	24	22.3	23.5	24.2	25.1	24.6
SEFA low	2	22.3	20.6	21.9	23.3	23.6	23.7
SEFA low	3	25.2	23.1	24.9	26.1	26.2	26.2
SEFA low	4	24.2	23.7	23.8	24.8	25.2	25.2
SEFA low	5	24.5	22.9	24.9	25.4	26	25.3
SEFA low	6	21.7	21.1	21.9	22.7	22.8	23
SEFA low	7	23.4	22.5	23.9	24.7	25.1	25.1
SEFA low	8	23.7	23.1	23.8	24.9	24.9	24.8
SEFA low	9	24.8	24	24.4	24.9	25.8	26.1
SEFA low	10	23	21.7	22	22.9	24	23.7
SEFA low	11	25.3	24.2	24.7	25.4	25.7	26.1
SEFA low	12	22.5	19.1	19.3	19.8	21.2	21.5
SEFA high	1	24.2	21.7	22.5	22.9	24.8	23.8
SEFA high	2	23.5	20.6	22	22.5	23.6	22.9
SEFA high	3	24.6	22.8	23.2	23.9	24.5	24.2
SEFA high	4	24	22.2	23	23.7	24.7	24.1
SEFA high	5	26	23.8	25.4	25.8	26.4	26.4
SEFA high	6	23.6	22.2	23.3	23.6	24.5	24.6
SEFA high	7	22.3	22	22.9	23.8	24.4	23.9
SEFA high	8	22.3	20.6	21.7	22.4	23	22.8
SEFA high	9	25.7	23.7	25.2	26.7	26.9	26.8
SEFA high	10	25.1	24.3	24.4	25.4	25.7	25.5
SEFA high	11	24.3	22.8	23.1	24.3	25.5	25.5

## Sheet: Exp 1 Organ Weights
	Liver	Kidney	Spleen
chow	0.0352	0.00679	0.00344
chow	0.0515	0.00714	0.00357
chow	0.0501	0.00655	0.00288
chow	0.0481	0.00627	0.00272
chow	0.053	0.00654	0.00224
chow	0.0485	0.00625	0.00269
chow	0.0521	0.00681	0.00271
chow	0.0417	0.00667	0.00311
chow	0.0463	0.00577	0.00294
chow	0.043	0.006	0.00252
saline	0.0377	0.00433	0.0021
saline	0.0427	0.00466	0.00242
saline	0.0378	0.00472	0.00165
saline	0.0336	0.00481	0.00245
saline	0.0369	0.00502	0.00198
saline	0.0365	0.00454	0.002
saline	0.0407	0.00571	0.00234
saline	0.0287	0.00689	0.00329
saline	0.026	0.00628	0.003
saline	0.0338	0.00463	0.00173
saline	0.0396	0.00558	0.00246
saline	0.0192	0.0062	0.00281
MCT	0.0379	0.00441	0.00196
MCT	0.0402	0.00593	0.00226
MCT	0.0423	0.00494	0.00203
MCT	0.0413	0.00576	0.00263
MCT	0.0353	0.00551	0.0022
MCT	0.0422	0.00558	0.00214
MCT	0.0309	0.00612	0.00321
MCT	0.0385	0.0051	0.00241
MCT	0.0413	0.00551	0.00184
MCT	0.0396	0.00496	0.00189
MCT	0.0376	0.00468	0.0017
MCT	0.0432	0.00562	0.00135
Omegaven	0.0286	0.00563	0.00404
Omegaven	0.0409	0.00551	0.00268
Omegaven	0.0398	0.00487	0.00277
Omegaven	0.038	0.00541	0.00282
Omegaven	0.0329	0.0049	0.00235
Omegaven	0.0345	0.00502	0.0023
Omegaven	0.0384	0.00458	0.00233
Omegaven	0.0397	0.00504	0.00187
Omegaven	0.0403	0.00498	0.00282
Omegaven	0.0359	0.00538	0.00305
Omegaven	0.0361	0.00506	0.00232
Omegaven	0.0352	0.00505	0.0022
SEFA low	0.0558	0.00598	0.00236
SEFA low	0.0539	0.00599	0.00236
SEFA low	0.0498	0.00515	0.00225
SEFA low	0.046	0.00595	0.00183
SEFA low	0.055	0.0064	0.00198
SEFA low	0.0481	0.00578	0.002
SEFA low	0.0548	0.00558	0.00195
SEFA low	0.053	0.00589	0.00194
SEFA low	0.0504	0.00575	0.00241
SEFA low	0.0516	0.00557	0.0016
SEFA low	0.0316	0.00556	0.00172
SEFA high	0.0561	0.00681	0.00248
SEFA high	0.0587	0.00607	0.00201
SEFA high	0.046	0.00525	0.00178
SEFA high	0.0561	0.0061	0.00266
SEFA high	0.0651	0.00663	0.0028
SEFA high	0.0629	0.00634	0.00256
SEFA high	0.0555	0.00661	0.00192
SEFA high	0.059	0.00557	0.00189
SEFA high	0.0601	0.00664	0.00168
SEFA high	0.0655	0.00694	0.00224
SEFA high	0.0629	0.00608	0.00255

## Sheet: Exp 1 LFT
	mouse #	ast	alt
Chow	1	34	21
Chow	2	64	76
Chow	3	229	211
Saline	1	322	97
Saline	2	258	462
Saline	3	155	60
Omegaven	1	58	28
Omegaven	2	59	24
Omegaven	3	76	25
MCT	1	105	63
MCT	2	123	64
MCT	3	229	119
SEFA low	1	155	173
SEFA low	2	191	246
SEFA low	3	168	26
SEFA high	1	149	131
SEFA high	2	172	96
SEFA high	3	124	115

## Sheet: Exp 1 Lipidomics
	AA Der	Acylcarn	Bile Acids	Cholesterol Esters	Diacylglycerol	Fatty acids	Free bile acids	HEPE	HETE	Triglycerides	15-HETE	12-HETE	O3FA	O6FA	O3/O6	Oleoylcarnitine	L-Palmitoyl	Ceramides
Chow	6.91258	2.00501	3.46853	3.89457	18.5736	42.8316	1.93434	1.96554	4.41578	20.6427	2.3792	2.03658	12.1419	10.4525	1.16163	0.961651	1.04336	12.8608
Chow	4.10905	3.81419	2.97337	3.54212	22.621	41.8965	1.31915	0.537643	2.53598	17.226	1.79796	0.738022	12.3314	10.8055	1.14122	2.44674	1.36746	11.5489
Chow	4.51535	1.32136	11.5035	3.72934	18.372	56.1137	6.41915	0.838425	3.23182	9.57147	2.45748	0.774332	16.9097	13.7382	1.23086	0.442879	0.878481	12.8553
Chow	5.90996	4.13712	6.23663	4.51543	20.1401	45.9081	2.18196	0.359065	3.67791	5.68371	2.60988	1.06804	11.6551	12.4519	0.93601	2.36786	1.76926	10.9903
Chow	4.02348	1.94919	3.04689	3.02702	16.4745	30.5663	1.6362	0.524689	2.30042	12.2809	1.65041	0.650011	9.20203	7.38093	1.24673	1.15691	0.792279	11.4833
Chow	4.83296	2.83448	5.85449	3.07639	18.8197	36.378	3.13907	0.710939	2.39593	14.5735	1.68578	0.710155	11.2474	9.29065	1.21062	1.27219	1.56229	18.1107
Chow	3.11529	2.06805	4.15143	2.84113	17.5894	31.8187	1.74712	0.485212	1.62636	20.0044	1.20376	0.422598	9.97921	7.90272	1.26276	1.17697	0.891081	12.7324
Chow	5.69452	3.31539	5.89968	2.80833	13.8547	38.2211	2.86168	0.846224	2.47559	7.57914	1.57792	0.89767	10.2502	9.36771	1.0942	1.76728	1.54811	14.1945
Chow	4.30896	2.82927	4.03428	2.60976	11.9429	25.8605	1.63489	0.433408	1.86721	10.1372	1.3303	0.536914	6.93761	6.40476	1.0832	1.30813	1.52113	15.0717
Chow	4.53992	2.26041	5.05105	3.17284	16.9808	41.3674	2.37804	0.198745	3.05531	3.9479	2.45532	0.599989	11.4916	11.9793	0.959286	1.37201	0.8884	10.8505
MCT	10.6625	1.8465	3.14539	19.0019	31.0587	57.1684	1.30601	0.115723	3.89116	199.277	2.69127	1.19989	6.32057	15.4941	0.407935	0.707286	1.13922	17.389
MCT	2.3315	1.18672	9.92291	11.9752	13.4944	22.7184	7.09292	0.0948807	1.0971	84.6774	0.524869	0.572236	1.95705	3.77518	0.518399	0.599332	0.587389	9.78003
MCT	2.02945	1.09499	8.7185	9.40202	27.3366	51.084	4.37513	0.103891	1.30056	175.643	0.686956	0.613601	4.38066	7.57182	0.578548	0.520067	0.574925	10.9227
MCT	3.73698	0.84373	4.07961	8.13851	17.6913	38.1081	2.38705	0.187101	2.00892	127.735	0.949249	1.05967	3.12447	6.70613	0.465912	0.256891	0.586839	11.7205
MCT	3.07978	1.02423	4.61912	8.50761	13.0832	29.4049	2.87665	0.158312	1.39786	52.7442	0.568505	0.829351	2.94637	5.23995	0.562289	0.538815	0.485414	8.9706
MCT	4.61657	1.05934	3.04769	15.4146	18.1867	34.5804	1.65687	0.24101	2.72948	118.276	0.57551	2.15397	2.42574	5.50067	0.44099	0.642899	0.416437	10.7066
MCT	2.92317	1.10363	4.16758	7.09183	19.2599	35.1686	1.98887	0.102755	1.87224	114.629	0.86219	1.01005	2.57984	5.68858	0.453512	0.711907	0.391719	13.0061
MCT	1.65704	0.935845	5.20643	8.13756	13.5381	38.4886	1.90067	0.036896	0.838081	58.6593	0.466351	0.37173	2.54645	5.42185	0.469664	0.474953	0.460892	10.8816
MCT	2.50032	2.07824	14.2517	7.73148	27.7696	31.9736	11.133	0.0999031	1.50219	253.493	0.466399	1.03579	2.26601	5.05801	0.448004	1.19237	0.885871	10.1744
MCT	3.54835	1.6698	2.94284	4.75054	10.0111	16.7454	1.84121	0.0211525	1.11925	35.1046	0.536732	0.582515	1.10819	3.28677	0.337167	1.06432	0.605479	7.98264
MCT	9.78266	1.61476	7.50355	9.82926	14.4301	43.2732	4.78753	0.775226	5.88175	68.0768	0.582558	5.29919	3.20539	6.56994	0.487887	0.887393	0.727369	14.7053
MCT	7.62966	2.54704	7.02647	6.27157	16.4895	31.4695	4.08833	0.574525	5.61503	178.091	0.98331	4.63172	2.38135	6.01581	0.395849	0.961849	1.58519	11.6421
Omegaven	2.72499	1.62027	2.58821	7.05405	13.6933	20.0881	1.63756	3.19456	0.809707	39.3448	0.350398	0.459309	8.664	1.95172	4.43917	0.737851	0.88242	10.0734
Omegaven	0.928068	1.15048	1.80194	6.29418	15.3214	21.5048	0.912126	2.58636	0.459253	65.8473	0.193122	0.26613	9.23775	2.05461	4.4961	0.510438	0.640038	10.4394
Omegaven	4.17165	1.49013	8.56317	6.39307	14.7377	33.8669	4.84764	6.86202	1.27545	48.8931	0.549226	0.726225	12.5942	3.68458	3.41809	0.418889	1.07124	14.4872
Omegaven	3.13032	0.969657	5.65165	6.48391	15.4608	34.5569	3.7037	2.86201	0.966545	35.4783	0.625348	0.341197	14.8053	3.49585	4.23512	0.249351	0.720307	17.4181
Omegaven	1.83789	0.910421	4.01691	5.99483	12.0183	28.7298	2.82975	2.56211	0.652092	44.5856	0.335091	0.317001	12.697	3.46378	3.66565	0.209393	0.701028	10.6522
Omegaven	2.08762	1.15095	8.00215	5.95799	16.4925	31.1177	6.53569	4.70811	1.04286	66.9471	0.41887	0.623988	11.2667	3.68075	3.06098	0.310896	0.840056	12.2033
Omegaven	2.44862	2.40858	2.48195	11.0907	19.3978	30.5513	1.02406	1.83974	1.1451	98.9099	0.66702	0.478081	12.5007	4.85656	2.57399	0.86024	1.54834	14.7827
Omegaven	2.15639	1.19197	4.35776	5.36534	12.4272	26.7952	2.70189	2.81499	0.881759	30.8583	0.472474	0.409284	10.2677	2.92907	3.50545	0.436356	0.755614	9.65831
Omegaven	4.17146	2.7986	5.80696	2.80355	23.3845	25.2479	2.19648	3.2121	1.82658	179.079	0.597872	1.22871	8.3551	2.78275	3.00247	0.895972	1.90263	10.8639
Omegaven	2.20057	1.16609	5.25218	4.52577	11.8105	24.5858	2.41281	2.82621	0.913428	30.9295	0.543643	0.369785	8.92902	2.68055	3.33104	0.370483	0.795606	11.9538
Omegaven	1.92714	0.684005	5.76963	6.1435	15.5202	24.8082	3.07516	2.0512	0.660536	48.0058	0.386969	0.273567	11.6269	2.77685	4.1871	0.234203	0.449802	11.6412
Omegaven	2.15151	1.1421	2.17784	5.2274	15.1457	21.9676	1.16838	1.77247	0.738408	48.1501	0.464498	0.27391	9.08455	2.34645	3.87162	0.476679	0.665421	9.56775
SEFA High	4.80994	2.12643	3.05903	3.36527	18.475	31.7036	1.95645	0.904854	2.86844	90.7472	0.616397	2.25204	3.28596	5.17089	0.635473	1.24873	0.877703	9.66368
SEFA High	3.51496	1.73204	3.62538	5.9641	15.8212	45.6829	2.60125	0.242395	1.60206	42.4733	0.996503	0.605561	4.76079	7.35365	0.647404	1.22112	0.510922	8.81908
SEFA High	2.97493	1.42293	2.4697	4.02961	12.676	33.1649	1.39774	0.20523	1.0723	34.7573	0.670484	0.401821	2.98998	5.25652	0.568813	0.915104	0.507823	8.10234
SEFA High	4.50769	1.79793	3.15588	1.58494	6.31306	38.764	2.06683	0.357031	1.86905	19.6498	0.924745	0.944309	3.6182	6.48165	0.558222	1.18036	0.617577	5.36954
SEFA High	3.48556	1.62601	5.7271	4.29564	13.578	47.4916	3.39509	0.351475	1.66574	63.4467	0.732562	0.933174	4.81708	7.37639	0.65304	0.81232	0.813691	10.1701
SEFA High	2.1057	2.97835	10.4012	4.37432	13.8644	32.6498	7.90505	0.130592	0.829017	60.6359	0.516184	0.312833	2.83125	5.11232	0.553809	1.82706	1.15129	9.31475
SEFA High	3.06889	2.25655	7.47423	4.37697	12.7946	26.5343	5.42767	0.125243	1.12143	38.6431	0.810119	0.311309	2.72152	4.28007	0.635859	1.40985	0.846701	8.7443
SEFA High	3.01654	4.17805	3.86556	4.06766	12.8009	32.402	1.95208	0.271592	1.49578	46.9954	0.819273	0.676507	3.09431	5.11454	0.605003	2.80314	1.37491	8.00742
SEFA High	3.21545	3.99467	1.59641	4.88749	12.5828	26.7875	0.661573	0.380718	1.83802	48.6366	0.623683	1.21434	2.3859	4.00588	0.595601	2.87668	1.11799	7.48358
SEFA High	1.57838	1.67703	4.03898	4.61581	14.8659	43.2606	2.18073	0.0475109	0.719283	109.332	0.517814	0.201469	3.76467	6.17154	0.610005	0.937482	0.739548	9.1839
SEFA High	3.9531	1.71041	4.55817	4.67777	14.2457	37.0766	3.19866	0.753385	2.07019	52.1759	0.988587	1.08161	4.31595	6.2062	0.695425	0.944408	0.766007	10.5043

## Sheet: Exp 2 Weights
Group	Mouse	Day 1	Day 5	Day 9	Day 13	Day 17	Day 20
Chow	1	23.9	24.7	25.6	26.3	26.3	26.4
Chow	2	24.1	24.1	24.6	25	25.8	25.5
Chow	3	26.9	26.5	27.5	27.4	28.6	28.1
Chow	4	23	23.1	24.3	24.9	25.4	25.3
Chow	5	25.5	25.5	25.8	26	26.5	26.2
Chow	6	24.2	24.3	25.1	25.3	25.7	26
Chow	7	25.8	26.4	27.8	28.3	28.6	29.6
Chow	8	24	24.4	24.5	24.8	25.8	25.9
Chow	9	28.8	29.5	30	31.7	31.7	32.5
MCT	1	24.1	23.2	23.7	23.5	23.5	24.9
MCT	2	24.1	21.9	23.2	24.1	25	23.9
MCT	3	22.5	21.6	21.9	22.4	23.5	23.7
MCT	4	26.5	25.6	26.2	26.8	27.5	27.5
MCT	5	23.7	22.6	23.3	23.4	23.7	24.4
MCT	6	24.5	23.4	26.6	23.7	25	25.9
MCT	7	28.6	27.2	28.2	28.6	30.1	30.7
MCT	8	26.8	25.7	27.3	27.3	28.5	29.2
MCT	9	24.8	24.2	25	25.6	26.7	27
MCT	10	24.5	23.7	24.9	25.3	26.4	26.1
Intralipid	1	25.5	24.5	25.2	25.8	26.4	26.1
Intralipid	2	26.1	25.5	26.3	26.5	28.2	28.2
Intralipid	3	24.3	22.9	23.7	24.5	25.7	25.7
Intralipid	4	24.5	24.2	24.7	25.4	26.2	26.1
Intralipid	5	25.8	24.8	25.7	26.1	27.6	27.9
Intralipid	6	24.6	23.5	24.9	25.2	26	26.3
Intralipid	7	24.4	24.3	24.8	25.1	26	25.9
Intralipid	8	23.9	22.9	23.7	24.4	25.4	25.2
Intralipid	9	24	23.5	24.3	25.4	26.8	25.7
Intralipid	10	24.9	23.8	24.6	24.9	25.8	25.5
Omegaven	1	25.4	24.5	26.5	26.1	27.9	28.4
Omegaven	2	25	24.3	25.6	25.9	26.4	26.5
Omegaven	3	23.8	21.7	23.5	25	26.4	26.7
Omegaven	4	26	24.4	26.1	25.8	26.5	27.7
Omegaven	5	24	23.1	24.1	24.1	25.1	25.3
Omegaven	6	25	23.6	25.2	26	26.8	27.2
Omegaven	7	26.4	24.7	25.7	25.8	26.5	26.5
Omegaven	8	22.1	20.6	21.5	22.4	22.3	22.6
Saline/SEFA	1	24.5	23	23.7	24.9	25.9	25.9
Saline/SEFA	2	25.3	23.1	23.1	23.6	24.4	24.3
Saline/SEFA	3	24.8	22.8	22.9	23.8	25.1	24.8
Saline/SEFA	4	25.8	22.6	21.9	21	21.3	21.5
Saline/SEFA	5	26.3	25.3	25.2	25.2	26.3	26.2
Saline/SEFA	6	23.9	21.7	22.6	22.9	24.2	25.1
Saline/SEFA	7	25.2	21	21.7	21.3	22.3	23.4
Saline/SEFA	8	24.3	21	21.9	21.9	23.6	23.7
Saline/SEFA	9	25.5	22.6	23.5	23.8	25.5	25.5
Intralipid/SEFA	1	25.5	22.1	23.3	24.7	26.6	27
Intralipid/SEFA	2	24.7	21.6	23.4	24.6	25.9	26.2
Intralipid/SEFA	3	24.9	22.4	23.5	24.2	25.6	25.4
Intralipid/SEFA	4	25.9	23.6	24.7	25.4	26.3	26.7
Intralipid/SEFA	5	24.8	21.6	20.8	20.2	22.3	23
Intralipid/SEFA	6	27.1	24	24.8	26.8	27.1	27
Intralipid/SEFA	7	28.1	26.4	26.7	26.8	27.7	28.2
Intralipid/SEFA	8	26.1	22.9	24.3	24.7	25.9	26.1
Intralipid/SEFA	9	28.3	25.3	25.4	25.7	26.9	27.5
Intralipid/SEFA	10	27.2	24.5	24.4	24.9	25.8	25.5
Omegaven/SEFA	1	24.8	21.9	22.9	23.1	24.8	25
Omegaven/SEFA	2	25.7	22.7	24	23.9	25.2	25.8
Omegaven/SEFA	3	24.8	22.8	23.4	23.4	24.5	25.2
Omegaven/SEFA	4	24.4	22.7	22.7	23.4	25.4	25.2
Omegaven/SEFA	5	27.2	25.5	26.4	26.9	28.1	28.1
Omegaven/SEFA	6	25.2	20.4	21.3	23.5	24.8	25.7
Omegaven/SEFA	7	26.3	22.7	23.6	24.7	26.2	26.1
Omegaven/SEFA	8	25.1	22.4	23.2	25.1	25.9	25.8
Omegaven/SEFA	9	23.9	22.3	22.6	23.9	24.6	24.2
Omegaven/SEFA	10	25	21.7	22.1	23.7	24.3	24.2

## Sheet: Exp 2 Organ Weights
	Liver	Kidney	Spleen
Chow	0.0513	0.00655	0.00261
Chow	0.0526	0.00678	0.00282
Chow	0.0474	0.00673	0.00288
Chow	0.0487	0.0066	0.00316
Chow	0.0477	0.00599	0.00324
Chow	0.0453	0.0065	0.00242
Chow	0.0529	0.00649	0.00328
Chow	0.0525	0.00745	0.00297
Chow	0.0513	0.00705	0.00283
Saline	0.0398	0.00566	0.00201
Saline	0.0427	0.00536	0.00276
Saline	0.0379	0.00527	0.00207
Saline	0.0429	0.00662	0.00255
Saline	0.0426	0.00594	0.00258
Saline	0.052	0.00541	0.00255
Saline	0.0481	0.0059	0.00212
Saline	0.0441	0.00497	0.00185
Saline	0.0439	0.00507	0.00204
Saline	0.0427	0.00548	0.00184
Intralipid	0.0383	0.00563	0.00272
Intralipid	0.0395	0.00585	0.0022
Intralipid	0.0391	0.00549	0.00206
Intralipid	0.0415	0.00548	0.00218
Intralipid	0.0443	0.00545	0.00254
Intralipid	0.0428	0.00529	0.00262
Intralipid	0.0375	0.00579	0.0022
Intralipid	0.0438	0.00655	0.00242
Intralipid	0.0405	0.00549	0.00179
Intralipid	0.0444	0.00537	0.00275
Omegaven	0.0366	0.00535	0.0025
Omegaven	0.0394	0.00608	0.0026
Omegaven	0.046	0.00551	0.00258
Omegaven	0.0386	0.00578	0.00332
Omegaven	0.0393	0.00553	0.00225
Omegaven	0.041	0.00577	0.00272
Omegaven	0.0388	0.00596	0.0026
Omegaven	0.0419	0.00699	0.00372
Saline/SEFA	0.0578	0.00571	0.00247
Saline/SEFA	0.0528	0.00638	0.0021
Saline/SEFA	0.0557	0.00597	0.0019
Saline/SEFA	0.0318	0.00749	0.00428
Saline/SEFA	0.0555	0.00706	0.0024
Saline/SEFA	0.0535	0.00582	0.00199
Saline/SEFA	0.0656	0.00603	0.00239
Saline/SEFA	0.0522	0.0057	0.00194
Saline/SEFA	0.0582	0.00655	0.002
Intralipid/SEFA	0.0661	0.00619	0.00204
Intralipid/SEFA	0.0672	0.00634	0.00202
Intralipid/SEFA	0.065	0.00598	0.0022
Intralipid/SEFA	0.0585	0.00554	0.0018
Intralipid/SEFA	0.0338	0.00713	0.0033
Intralipid/SEFA	0.0577	0.00681	0.00189
Intralipid/SEFA	0.0535	0.00638	0.00206
Intralipid/SEFA	0.0556	0.00613	0.00192
Intralipid/SEFA	0.0554	0.0052	0.00189
Intralipid/SEFA	0.0507	0.00663	0.00212
Omegaven/SEFA	0.0628	0.0068	0.00228
Omegaven/SEFA	0.0598	0.00609	0.00221
Omegaven/SEFA	0.0546	0.00611	0.00202
Omegaven/SEFA	0.0564	0.00595	0.00187
Omegaven/SEFA	0.0551	0.00648	0.00228
Omegaven/SEFA	0.0656	0.00619	0.00214
Omegaven/SEFA	0.0519	0.00628	0.00192
Omegaven/SEFA	0.0633	0.00612	0.00244
Omegaven/SEFA	0.0537	0.00645	0.00198
Omegaven/SEFA	0.0584	0.00579	0.00194

## Sheet: Exp 2 Lipidomics
	AA Der	Bile Acids	Cholesterol Esters	Fatty acids	Free bile acids	HEPE	HETE	Triglycerides	15-HETE	12-HETE	O3FA	O6FA	O3/O6	Diacylglycerol	Ceramides
Chow	3.91506	13.0627	2.73744	39.2733	5.06001	1.24749	1.8687	8.38312	1.39702	0.471687	12.0991	8.79786	1.37523	14.1053	13.1218
	4.34437	6.78789	2.95282	49.2024	2.69344	1.69996	2.90679	17.067	1.95214	0.954651	15.5448	9.97137	1.55894	16.2511	10.7545
	3.53167	13.1805	2.72522	44.2624	5.06498	0.830612	2.15468	15.8211	1.64287	0.511815	12.8986	9.19524	1.40275	14.779	10.9292
	5.55	9.37916	2.54685	50.5503	2.86737	1.07163	2.81617	9.76885	2.27751	0.538666	14.6977	11.3651	1.29323	15.1209	14.2393
	4.83015	5.739	2.95804	40.8792	2.32098	1.44197	3.05062	9.10238	2.361	0.689615	11.597	9.21874	1.25799	14.8101	14.2932
	5.48409	6.92168	2.91669	31.7192	1.46536	4.65586	3.06125	13.25	1.25825	1.803	9.54986	6.6649	1.43286	14.3	12.4533
	3.75588	6.9692	2.03473	34.5758	2.14427	0.812468	1.89512	10.1723	1.56011	0.335016	10.1427	6.79331	1.49304	12.2005	11.473
	4.75242	7.38193	2.70004	36.2579	2.02698	1.84436	2.48171	44.7327	1.30934	1.17237	10.3762	7.77311	1.33489	14.198	12.096
	4.25082	10.6786	2.35146	43.74	5.95716	0.838873	2.23375	18.608	1.85283	0.380916	14.5043	8.91113	1.62767	13.4772	13.1249
Saline	8.08071	10.311	8.23823	41.946	4.82263	0.676975	6.30266	85.1952	2.24774	4.05492	4.78649	5.97815	0.800665	16.6496	11.4014
	10.9904	5.32046	8.40964	34.3233	3.35376	0.983312	5.08578	228.666	1.42571	3.66006	5.04903	6.40489	0.788309	19.8376	12.3729
	9.50195	3.47257	10.6963	32.2246	1.36324	1.24416	6.44251	79.1156	0.758516	5.684	3.00944	4.34313	0.692918	14.341	10.5045
	6.3872	1.73791	8.2683	30.1314	0.652334	0.43531	3.7265	89.839	0.616853	3.10965	2.4844	4.01221	0.61921	15.0763	7.89367
	4.86754	2.85446	6.83082	26.2601	0.93999	0.163871	1.4394	131.006	0.872046	0.56735	2.60986	4.20127	0.621208	17.9595	9.89275
	3.17794	4.65427	8.27877	30.7546	2.62964	0.364003	1.75449	151.735	0.446122	1.30837	3.05557	3.85753	0.792106	20.7309	9.98643
	2.70792	3.71052	8.98771	27.5863	2.03713	0.281394	2.04266	91.1841	0.649357	1.3933	2.9693	3.59734	0.825416	17.3697	7.43343
	2.35156	3.54858	7.99126	22.9564	1.21913	0.197549	0.906662	167.827	0.30849	0.598171	1.92684	3.57444	0.539061	17.2865	11.8687
	2.48747	4.75561	7.63494	33.9043	1.86003	0.161778	0.962394	183.428	0.603197	0.359197	3.9004	4.95741	0.786781	20.4783	10.948
Saline/SEFA	3.19457	2.08245	3.60712	39.1479	1.08516	1.19186	1.30945	32.6401	0.888816	0.42063	7.86531	6.72523	1.16952	11.5077	9.9672
	2.49311	5.54608	4.27949	31.5509	3.32806	0.0962735	0.833718	37.8726	0.606377	0.227341	2.75466	4.45785	0.617935	10.4671	7.22066
	8.0916	4.88597	11.3949	33.9575	1.94838	0.0847345	2.74604	48.7954	2.36082	0.385223	4.07307	7.02592	0.57972	8.66303	13.0835
	3.10627	1.78347	6.14018	23.4965	0.698212	0.678304	1.30451	38.3387	0.693517	0.610992	2.71126	3.56162	0.761243	13.8404	9.5525
	2.85023	13.6839	6.01966	35.4151	11.4937	0.425537	1.10661	67.2344	0.715195	0.391418	3.99357	5.43358	0.73498	15.6697	12.6982
	4.001	1.77825	4.42493	46.1244	0.891011	1.36796	2.1958	25.9167	1.15521	1.04059	4.94341	6.55113	0.754589	10.441	7.32682
	1.711	2.77648	8.37551	29.9398	1.31983	0.177983	0.747411	26.4928	0.532706	0.214705	2.50623	4.16547	0.601667	11.0179	8.41781
	2.19258	7.76073	6.62162	28.1694	4.70471	0.148861	0.925997	41.566	0.662606	0.263391	2.37118	3.84377	0.616887	12.8979	7.38245
Intralipid	10.6618	15.7244	8.3389	50.8727	10.4085	1.37538	5.93598	62.5749	2.02991	3.90607	9.08631	9.68387	0.938294	18.9003	16.6744
	6.74991	3.35073	8.93977	34.5222	1.89179	0.468019	2.17241	49.2936	1.18682	0.985599	6.38064	6.34086	1.00627	19.0944	12.6517
	8.38919	1.13178	7.75383	32.2593	0.662307	1.27966	4.00744	89.662	1.37648	2.63096	5.99907	6.53215	0.918392	20.8569	11.2961
	10.8717	8.15693	4.18393	27.3327	3.57012	0.9347	4.8721	69.2244	2.5997	2.2724	3.91035	5.38028	0.726793	15.3748	10.0258
	7.38238	4.59121	7.13157	24.7666	3.19276	0.766698	3.08925	85.62	1.72223	1.36702	4.16011	4.72661	0.880147	20.0703	10.94
	4.26514	2.14746	7.84972	38.5795	1.38627	0.302179	1.56552	129.236	0.943144	0.622376	7.87616	7.91833	0.994675	25.1784	10.8315
	4.53906	5.25533	7.79176	28.4178	2.76274	0.62195	2.2739	63.279	1.0391	1.2348	6.23149	5.54879	1.12304	16.6237	11.6444
	8.84708	4.36031	8.93916	24.9259	2.49604	0.728608	4.32906	132.772	1.33357	2.99549	4.92077	5.59211	0.87995	21.2988	11.6857
	5.3627	5.86705	7.23204	35.3133	2.48975	0.575704	1.832	222.732	0.962837	0.869163	8.2699	7.82093	1.05741	25.2462	12.9572
	4.80829	2.52893	6.72786	24.9279	1.0051	0.17221	1.26528	43.6868	0.875152	0.390128	4.85887	4.96867	0.977902	14.6112	10.7866
Intralipid/SEFA	2.72835	3.57468	5.96814	31.2682	2.15499	0.916534	1.66926	77.402	0.638222	1.03104	3.34686	4.73484	0.706858	16.7728	8.84913
	3.36911	5.57557	6.09666	27.0982	3.20523	0.750606	1.76991	50.8698	0.904191	0.865716	2.67628	4.04307	0.661941	13.4577	8.08624
	4.73434	16.6095	3.73856	73.9887	8.99713	0.777203	1.89466	229.763	0.952783	0.941881	4.82575	8.18035	0.589919	35.5492	9.10704
	3.66547	11.6542	4.94574	56.4751	5.52838	0.436877	1.29657	42.3648	0.932621	0.363944	5.08982	7.59671	0.670003	15.6298	9.43326
	4.08303	3.9023	4.30041	27.8355	1.14524	0.0456337	1.21542	38.2861	0.893073	0.322343	2.35459	4.90415	0.480122	9.91034	9.22265
	2.06012	4.13514	4.80394	18.2892	2.49608	0.311829	1.01559	136.807	0.608069	0.407523	2.04034	3.17919	0.641781	13.9054	8.9964
	2.8224	5.42698	4.50803	25.93	2.94033	0.240309	0.946779	66.4777	0.592286	0.354493	3.0158	4.27499	0.705452	15.3373	10.6607
	2.37364	4.82637	5.18701	20.7875	2.68698	0.246885	1.06568	25.4267	0.67184	0.393844	2.45037	3.26986	0.749382	11.3002	7.5095
	3.73909	7.12065	3.74904	30.4143	4.38037	0.349191	1.38024	34.3593	0.982017	0.398219	3.31908	4.92605	0.673782	13.0704	9.10008
	4.74043	2.96482	4.15997	28.5341	1.37889	0.365976	2.10637	55.7501	1.24373	0.862637	3.68849	4.81979	0.765281	11.1124	8.97525
Omegaven	2.30124	3.26299	7.32885	26.4634	1.74073	1.2172	0.549534	84.497	0.427202	0.122332	11.3429	2.68553	4.22371	18.1373	15.5521
	2.25445	3.05786	6.41871	24.2469	1.67951	3.34638	0.677361	63.9487	0.411403	0.265958	9.94226	2.36124	4.21061	13.9784	11.8312
	2.32226	4.04426	13.863	27.0348	2.14507	2.85811	0.659514	100.43	0.362324	0.29719	11.8575	2.01336	5.8894	15.4054	14.4613
	1.73847	1.93151	4.93663	11.2251	0.942603	1.09163	0.423106	28.2891	0.267416	0.15569	4.12226	1.01143	4.07567	12.7552	10.7626
	1.3334	3.78904	7.51154	22.6471	1.86753	7.38488	0.638469	62.7253	0.209656	0.428813	9.81278	2.29278	4.27986	11.4797	12.6096
	2.41803	7.13808	6.4154	24.6743	2.71768	2.66089	0.360651	49.3369	0.220193	0.140458	10.9404	2.19366	4.98726	12.1547	9.64234
	2.75997	6.76663	5.39535	26.2973	2.6931	1.39317	0.592909	43.8053	0.439111	0.153798	12.0503	2.48026	4.85848	14.6086	10.6933
	2.90545	4.9629	6.64304	30.0427	2.92166	2.07901	0.449412	59.8364	0.285537	0.163875	14.0512	2.98711	4.70393	12.3153	13.8524

## Sheet: Pathologist Score
Experiment 1
Group	Sample	Score
Chow	200	0
Chow	250	0
Chow	350	0
Saline	177	9
Saline	178	9
Saline	181	9
MCT	184	6
MCT	185	6
MCT	187	6
FOLE	191	0
FOLE	192	0
FOLE	193	1
SEFA Low	170	0
SEFA Low	172	0
SEFA Low	173	0
SEFA High	245	0
SEFA High	246	0
SEFA High	247	0
Experiment 2
Group	Sample	Score
Chow	701	0
Chow	703	0
Chow	704	0
Chow	705	0
Chow	709	0
Saline/MCT	712	6
Saline/MCT	714	6
Saline/MCT	716	6
Saline/MCT	717	4
Saline/MCT	722	4
Saline/SEFA	737	0
Saline/SEFA	751	0
Saline/SEFA	752	0
Saline/SEFA	755	2
Saline/SEFA	757	0
Saline/SEFA	758	0
SOLE/MCT	727	0
SOLE/MCT	731	0
SOLE/MCT	732	0
SOLE/SEFA	765	0
SOLE/SEFA	766	0
SOLE/SEFA	767	0
FOLE/MCT	772	0
FOLE/MCT	774	5
FOLE/MCT	776	0
FOLE/MCT	777	0
FOLE/MCT	780	0
FOLE/MCT	781	0
Fish/SEFA	746	0
Fish/SEFA	747	0
Fish/SEFA	748	2

## Sheet: In vitro experiments
Complete oxidation (CO2)
Untreated cells	10.036	8.277	8.392	8.18	15.167	16.993
Negative control	8.824	8.43	8.239	8.566	15.979	14.776
5 µM SEFA-6179	16.595	10.608	10.054	11.446	19.312	17.123
10 µM SEFA-6179	22.266	13.1	11.923	12.512	21.903	23.685
B-oxidation (ASMs)
Untreated cells	18.6624	17.3847	21.0028	25.9046	25.8169	24.863
Negative control	19.9064	16.9448	15.0562	22.0072	27.1975	25.7915
5 µM SEFA-6179	30.2157	17.0477	19.8104	28.002	24.5028	20.9657
10 µM SEFA-6179	32.3995	16.2614	19.6313	30.2478	38.8739	25.9244
Total updake from Oleic Acid
Untreated cells	223.075	191.601	204.667	188.337	321.315	314.18
Negative control	251.867	197.492	198.667	198.936	351.897	330.161
5 µM SEFA-6179	301.324	202.159	201.654	210.814	335.595	308.424
10 µM SEFA-6179	341.809	217.195	213.292	213.342	341.725	339.847
Lipogenesis
Untreated cells	2.95	5.478	3.989	3.847	4.151
Negative control	3.051	6.065	3.735	4.887	2.526
5 µM SEFA-6179	3.332	5.321	3.073	4.737	3.273
10 µM SEFA-6179	3.468	6.163	2.989	5.375	2.746
